# Supplementary material for: Synergistic Antioxidant and Cytoprotective Effects of Thunbergia laurifolia Lindl and Zingiber officinale Extracts Against PM2.5-Induced Oxidative Stress in A549 and HepG2 Cells
Source: Foods. 2025 Feb 5;14(3):517. doi: 10.3390/foods14030517 (PMC11817398; doi:10.3390/foods14030517)
Supplement: Supplementary file 1 [file foods-14-00517-s001.zip]

Archive with 1 entries (1 files):
- foods-3347160-supplementary.pdf
